# Supplementary material for: Bacterial volatile organic compounds (VOCs) promote growth and induce metabolic changes in rice
Source: Front Plant Sci. 2023 Feb 9;13:1056082. doi: 10.3389/fpls.2022.1056082 (PMC9948655; doi:10.3389/fpls.2022.1056082)
Supplement: Supplementary file 17 [file Table_5.xlsx]

## Sheet: Planilha1
IAT P4F9		1,454 bp, 98% completeness
		Hit taxon name	Hit strain name	Accession	Similarity	Variation ratio	Hit taxonomy	Completeness (%)
		Serratia marcescens	ATCC 13880(T)	JMPQ01000005	99.86	2/1433	Bacteria;Proteobacteria;Gammaproteobacteria;Enterobacterales;Yersiniaceae;Serratia	100
		Serratia nematodiphila	DSM 21420(T)	JPUX01000001	99.72	4/1433	Bacteria;Proteobacteria;Gammaproteobacteria;Enterobacterales;Yersiniaceae;Serratia	100
		Serratia ureilytica	NiVa 51(T)	AJ854062	98.39	23/1425	Bacteria;Proteobacteria;Gammaproteobacteria;Enterobacterales;Yersiniaceae;Serratia	99.5
		Raoultella planticola	ATCC 33531(T)	JMPP01000074	98.04	28/1431	Bacteria;Proteobacteria;Gammaproteobacteria;Enterobacterales;Enterobacteriaceae;Raoultella	100
		Gibbsiella greigii	FRB 224(T)	KF308333	97.99	27/1344	Bacteria;Proteobacteria;Gammaproteobacteria;Enterobacterales;Yersiniaceae;Gibbsiella	91.8
E.1b(Xilano01_11)		1,501 bp, 100% completeness
		Achromobacter insuavis	LMG 26845(T)	HF586506	99.93	1/1451	Bacteria;Proteobacteria;Betaproteobacteria;Burkholderiales;Alcaligenaceae;Achromobacter	100
		Achromobacter ruhlandii	LMG 1866(T)	CADIJL010000070	99.72	4/1451	Bacteria;Proteobacteria;Betaproteobacteria;Burkholderiales;Alcaligenaceae;Achromobacter	100
		Achromobacter aegrifaciens	LMG 26852(T)	HF586507	99.72	4/1449	Bacteria;Proteobacteria;Betaproteobacteria;Burkholderiales;Alcaligenaceae;Achromobacter	100
		Achromobacter deleyi	LMG 3458(T)	HG324053	99.66	5/1450	Bacteria;Proteobacteria;Betaproteobacteria;Burkholderiales;Alcaligenaceae;Achromobacter	100
		Achromobacter kerstersii	LMG 3441(T)	HG324052	99.66	5/1450	Bacteria;Proteobacteria;Betaproteobacteria;Burkholderiales;Alcaligenaceae;Achromobacter	100
1003-S-C1		1,409 bp, 95.2 completeness
		Enterobacter cancerogenus	ATCC 33241(T)	FYBA01000020	99.93	1/1385	Bacteria;Proteobacteria;Gammaproteobacteria;Enterobacterales;Enterobacteriaceae;Enterobacter	100.0
		Enterobacter huaxiensis	090008(T)	MK049964	99.85	2/1351	Bacteria;Proteobacteria;Gammaproteobacteria;Enterobacterales;Enterobacteriaceae;Enterobacter	93.7
		Enterobacter bugandensis	EB-247(T)	FYBI01000003	99.78	3/1385	Bacteria;Proteobacteria;Gammaproteobacteria;Enterobacterales;Enterobacteriaceae;Enterobacter	100.0
		Enterobacter wuhouensis	WCHEW120002(T)	SJOO01000031	99.78	3/1385	Bacteria;Proteobacteria;Gammaproteobacteria;Enterobacterales;Enterobacteriaceae;Enterobacter	100.0
		Enterobacter asburiae	JCM 6051(T)	BBED01000197	99.78	3/1382	Bacteria;Proteobacteria;Gammaproteobacteria;Enterobacterales;Enterobacteriaceae;Enterobacter	100.0
